# Supplementary material for: Elytral thickness and hidden species-specific traits shape passive thermal responses in beetles
Source: J Exp Biol. 2026 Apr 27;229(8):jeb252224. doi: 10.1242/jeb.252224 (PMC13200721; doi:10.1242/jeb.252224)
Supplement: Table S1. Raw data for all specimens included in the study, comprising the variables used as predictors or covariates: the three morphological variables and the air temperature recorded during each experimental assay. Initial heating rates (IHR; in °C min-1), final heating rates (FHR; in °C min-1),  [file jexbio-229-252224-TableS1.xlsx]

## Sheet: Table S1
Species	Family	Fresh weight (in g)	Pseudovolume (in mm3)	Elytral thickness (in mm)	Initial heating rate	Residuals IHR	Final heating rate	Residuals FHR	Time to reach 40ºC	Residuals T40	Air temperature	Collection locality	Collection date
Bolbelasmus bocchus (Erichson, 1841)	Bolboceratidae	0.344	2624.44	0.29	2.95	-	0.17		76.8	+	28.3	Ontígola, Toledo	2022-07-15
Bolbelasmus bocchus (Erichson, 1841)	Bolboceratidae	0.267742	1930.53	0.32	3.23	-	0.33		33		30.5	Ontígola, Toledo	2022-07-15
Pterostichus cristatus (Dufour, 1820)	Carabidae	0.922	9741.44	0.46	4.01		0.67		13.5		23.9	El Llagarón (Candás), Asturias	2021-05-12
Pterostichus cristatus (Dufour, 1820)	Carabidae	0.966	9860.86	0.65	3.47		0.42		19.4	-	24.6	El Llagarón (Candás), Asturias	2021-05-12
Pterostichus cristatus (Dufour, 1820)	Carabidae	0.800946	8595.57	0.54	2.87		0.23		22.1		23.5	El Llagarón (Candás), Asturias	2021-05-12
Pterostichus cristatus (Dufour, 1820)	Carabidae	0.826852	8919.4	0.31	3.25		0.14		33.6		24.7	El Llagarón (Candás), Asturias	2021-05-12
Pterostichus cristatus (Dufour, 1820)	Carabidae	0.577506	5802.57	0.16	1.67	-	0.38	-	40.3		27.6	Perabeles, Asturias	2021-05-12
Pterostichus cristatus (Dufour, 1820)	Carabidae	0.944	7633.42	0.35	1.11		0.1		52.8		21.9	Perabeles, Asturias	2024-08-27
Scarites occidentalis Bedel, 1895	Carabidae	0.726778	7668.48	0.3	6.45		1.33		9.8		23.3	P.N. Doñana, Huelva	2024-07-06
Prionus coriarius (Linnaeus, 1758)	Cerambycidae	0.874437	9514.21	0.15	2.59		1.39		14.2		25.4	Perabeles, Asturias	2023-07-04
Prionus coriarius (Linnaeus, 1758)	Cerambycidae	1.25795	13088.3	0.23	1.7		1.77		19.8		26.76	Perabeles, Asturias	2023-07-07
Prionus coriarius (Linnaeus, 1758)	Cerambycidae	1.933	18177.8	0.11	1.23		0.38	-	20.5		26.7	Perabeles, Asturias	2024-07-10
Prionus coriarius (Linnaeus, 1758)	Cerambycidae	0.843	10897.5	0.25	4.89		0.76		12		28.9	Perabeles, Asturias	2025-07-09
Protaetia oblonga (Gory & Percheron, 1833)	Cetoniidae	0.548	6165.9	0.31	1.75	-	0.14		25		22.3	Perabeles, Asturias	2024-07-10
Cerathophyus hoffmannseggi (Fairmaire, 1856)	Geotrupidae	1.3708	14591.1	0.33	4.29		1.49		36.6		24.2	P.N. Doñana, Huelva	2024-07-05
Chelotrupes momus (Olivier, 1789)	Geotrupidae	0.415855	3781.94	0.3	4.29		0.19		42.3		25.6263	El Llagarón (Candás), Asturias	2021-11-27
Chelotrupes momus (Olivier, 1789)	Geotrupidae	0.513352	5000.65	0.31	4.51		0.13		29.8		24.14	El Llagarón (Candás), Asturias	2022-05-29
Geotrupes ibericus Baraud, 1958	Geotrupidae	0.584	8649.27	0.38	4.39		0.16		11		27.4	Bohoyo, Ávila	2024-06-25
Geotrupes ibericus Baraud, 1958	Geotrupidae	1.23903	12841.5	0.23	3.24		2.52		28.3		26.2	Guadarrama, Madrid	2022-10-08
Geotrupes ibericus Baraud, 1958	Geotrupidae	0.809	10358.6	0.36	1.57		0.11		33		21.8	Huega de Babia, León	2023-11-08
Geotrupes ibericus Baraud, 1958	Geotrupidae	0.85	10962.3	0.35	1.37		0.92		23.5		22.5	Huega de Babia, León	2023-11-08
Geotrupes ibericus Baraud, 1958	Geotrupidae	0.411	4183.97	0.26	2.16	-	0.39		22		22.9	Huega de Babia, León	2023-11-08
Geotrupes ibericus Baraud, 1958	Geotrupidae	1.243	11802.5	0.32	2.13		0.46		30.8		24.3	Laguna Grande de Babia, León	2024-10-28
Geotrupes ibericus Baraud, 1958	Geotrupidae	0.752	5726.58	0.45	1.53		0.89		44.3		26.1	Puerto de la Colladiella, Asturias	2023-07-23
Geotrupes mutator (Marsham, 1802)	Geotrupidae	0.603478	6127.23	0.35	3.53		0.2		36.4		21.1357	El Ventorrillo, Madrid	2022-11-09
Geotrupes mutator (Marsham, 1802)	Geotrupidae	0.697869	7307.12	0.27	2.59		0.61		30.7		22.6111	El Ventorrillo, Madrid	2022-11-09
Geotrupes mutator (Marsham, 1802)	Geotrupidae	0.846097	9159.97	0.33	3.74		1.74		27.8		22.79	El Ventorrillo, Madrid	2022-11-09
Geotrupes mutator (Marsham, 1802)	Geotrupidae	1.01627	10036.3	0.41	2.35		1.21		19.7		27	Guadarrama, Madrid	2022-10-08
Geotrupes mutator (Marsham, 1802)	Geotrupidae	0.618	9548.01	0.23	4.59		0.66	-	27.2		24.2	La Invernal, Asturias	2024-09-19
Geotrupes mutator (Marsham, 1802)	Geotrupidae	0.419	4099.34	0.32	2.33		0.33		20		24	Laguna Grande de Babia, León	2023-11-02
Geotrupes mutator (Marsham, 1802)	Geotrupidae	0.768	6072.52	0.28	2.75		0.75		21.3		24.2	Laguna Grande de Babia, León	2023-11-02
Geotrupes mutator (Marsham, 1802)	Geotrupidae	0.352532	2990.4	0.28	4.36		0.31		27.4		23.9136	Libros, Teruel	2023-11-16
Geotrupes mutator (Marsham, 1802)	Geotrupidae	0.521404	5101.3	0.31	2.73		0.68		20		27.1	Los Yebenes, Toledo	2021-04-12
Geotrupes mutator (Marsham, 1802)	Geotrupidae	0.76857	8190.87	0.27	3.4		0.86		33.7		24.6318	Navaluenga, Ávila	2022-11-09
Geotrupes mutator (Marsham, 1802)	Geotrupidae	0.401606	3603.83	0.14	3.89		0.59	-	32		24.7672	Navaluenga, Ávila	2022-11-09
Geotrupes mutator (Marsham, 1802)	Geotrupidae	0.426436	3914.2	0.24	5.1		0.67		36.7		24.4224	Navaluenga, Ávila	2022-11-09
Geotrupes mutator (Marsham, 1802)	Geotrupidae	0.71	7737.68	0.35	5.24		0.57		13		17.6	Perabeles, Asturias	2025-04-29
Geotrupes mutator (Marsham, 1802)	Geotrupidae	0.558	8914.18	0.3	1.73	-	3.61		38.3		26.4	Puerto de la Colladiella, Asturias	2024-09-07
Geotrupes stercorarius (Linnaeus, 1758)	Geotrupidae	1.168	8359.48	0.34	1.65		0.1		35.7		26.6	Guadarrama, Madrid	2022-10-08
Geotrupes stercorarius (Linnaeus, 1758)	Geotrupidae	0.979	12138.2	0.2	1.87	-	0.66		23.8		18.3	Laguna Grande de Babia, León	2024-10-28
Geotrupes stercorarius (Linnaeus, 1758)	Geotrupidae	0.573	6304.62	0.35	1.65	-	0.13		31		23.2	Laguna Grande de Babia, León	2024-10-28
Geotrupes stercorarius (Linnaeus, 1758)	Geotrupidae	0.63	9110.8	0.38	2.13	-	0.04		29.3		23.8	Laguna Grande de Babia, León	2024-10-28
Geotrupes stercorarius (Linnaeus, 1758)	Geotrupidae	0.795	7612.74	0.37	1.13		0.35		23.3		21.9	Laguna Grande de Babia, León	2024-10-28
Geotrupes stercorarius (Linnaeus, 1758)	Geotrupidae	0.899	8732.05	0.39	2.11		0.37		20.3		24.8	Perabeles, Asturias	2024-07-09
Geotrupes stercorarius (Linnaeus, 1758)	Geotrupidae	0.685	6280.23	0.36	2.13		0.73		40		26.3	Perabeles, Asturias	2024-07-10
Geotrupes stercorarius (Linnaeus, 1758)	Geotrupidae	0.866626	9416.57	0.11	2.68		0.33	-	39.3	+	18.0571	Puerto Guadarrama, Madrid	2022-05-24
Geotrupes stercorarius (Linnaeus, 1758)	Geotrupidae	0.663313	6875.17	0.38	5.02		0.01		44		17.7333	Puerto Guadarrama, Madrid	2022-05-24
Geotrupes stercorarius (Linnaeus, 1758)	Geotrupidae	1.01901	10069.7	0.36	2.74		1.05		38.7		18.7619	Puerto Guadarrama, Madrid	2022-05-24
Geotrupes stercorarius (Linnaeus, 1758)	Geotrupidae	0.412947	3745.59	0.37	6.67		1.83		34.5		18.9888	Puerto Guadarrama, Madrid	2022-05-24
Geotrupes stercorarius (Linnaeus, 1758)	Geotrupidae	0.482225	4611.56	0.23	6.86		0.2		48.3	+	18.6933	Puerto Guadarrama, Madrid	2022-05-24
Geotrupes stercorarius (Linnaeus, 1758)	Geotrupidae	0.805385	8651.06	0.13	3.39		0.41	-	34.8		23.2095	Puerto Guadarrama, Madrid	2023-05-14
Geotrupes stercorarius (Linnaeus, 1758)	Geotrupidae	0.56	10801.3	0.29	2.08	-	0.46	-	13.3		18.4	San Emiliano de Babia, León	2024-10-28
Geotrupes stercorarius (Linnaeus, 1758)	Geotrupidae	0.87	9832.59	0.46	1.56		1.04		29.8		19.8	Veró, Asturias	2024-10-22
Sericotrupes niger Marsham, 1802	Geotrupidae	0.32	4682.85	0.16	4.82	-	0.9		22.2		17.4	Laguna Grande de Babia, León	2024-10-28
Sericotrupes niger Marsham, 1802	Geotrupidae	0.311	4750.66	0.38	9.78		0.75		13.5		26.4	Rozas de Puerto Real, Madrid	2024-06-26
Sericotrupes niger Marsham, 1802	Geotrupidae	0.357	6779.25	0.27	8.52		0.16	-	25		28	Rozas de Puerto Real, Madrid	2024-06-26
Sericotrupes niger Marsham, 1802	Geotrupidae	0.349	5256.61	0.22	12.45	+	0.2	-	25.75		28.2	Rozas de Puerto Real, Madrid	2024-06-26
Sericotrupes niger Marsham, 1802	Geotrupidae	0.305	5503.73	0.32	13.11	+	1.61		12.2		32.1	Rozas de Puerto Real, Madrid	2024-06-26
Thorectes lusitanicus Jekel, 1866	Geotrupidae	0.440575	4090.93	0.32	4.76		0.01		45.6		24	Los Alcornocales, Cadiz	2022-11-03
Thorectes lusitanicus Jekel, 1866	Geotrupidae	0.495388	4776.1	0.64	3.73		0.08		38.3		25.3	Los Alcornocales, Cadiz	2022-11-03
Trypocopris pyrenaeus (Charpentier, 1825)	Geotrupidae	0.29696	2295.75	0.36	2.87		0.06		223	+	27	Puerto de la Colladiella, Asturias	2022-07-23
Trypocopris pyrenaeus (Charpentier, 1825)	Geotrupidae	0.266963	1920.79	0.22	2.14	-	0.13	-	69.1	+	25.5	Puerto de la Colladiella, Asturias	2022-07-23
Trypocopris pyrenaeus (Charpentier, 1825)	Geotrupidae	0.407	4318.42	0.56	1.7		0.02		155	+	26.2	Puerto de la Colladiella, Asturias	2023-09-07
Trypocopris pyrenaeus (Charpentier, 1825)	Geotrupidae	0.512	5485.93	0.4	1.84		0.02		140.5	+	24.9	Puerto de la Colladiella, Asturias	2023-09-07
Trypocopris pyrenaeus (Charpentier, 1825)	Geotrupidae	0.608	5873.48	0.48	2.89		0.05		154.5	+	25.8	Puerto de la Colladiella, Asturias	2023-09-07
Typhaeus typhoeus (Linnaeus, 1758)	Geotrupidae	0.438794	4068.67	0.34	9.21	+	2.06		6.7	-	23.9	El Llagarón (Candás), Asturias	2022-05-29
Typhaeus typhoeus (Linnaeus, 1758)	Geotrupidae	0.216825	1294.06	0.21	10.71		2.58		5.1	-	26.6	Perabeles, Asturias	2021-05-24
Typhaeus typhoeus (Linnaeus, 1758)	Geotrupidae	0.512	4448.18	0.29	9.39	+	2.53		6		21.07	Perabeles, Asturias	2025-01-30
Typhaeus typhoeus (Linnaeus, 1758)	Geotrupidae	0.309	3045.58	0.13	10.33		2.95		6		20.18	Perabeles, Asturias	2025-01-30
Typhaeus typhoeus (Linnaeus, 1758)	Geotrupidae	0.275	3357.78	0.18	10.14		0.8	-	5.3		20.58	Perabeles, Asturias	2025-02-07
Typhaeus typhoeus (Linnaeus, 1758)	Geotrupidae	0.503	5143.8	0.32	8.04		2.31		8.3		20.55	Perabeles, Asturias	2025-02-07
Dorcus parallelipipedus (Linnaeus, 1758)	Lucanidae	0.488	4004.69	0.69	6.52		0.22		9.3	-	19.55	Perabeles, Asturias	2025-05-09
Dorcus parallelipipedus (Linnaeus, 1758)	Lucanidae	0.506	4529.31	0.37	8.37		0.13		4.8		17.3	Perabeles, Asturias	2025-05-13
Dorcus parallelipipedus (Linnaeus, 1758)	Lucanidae	0.571	5130.53	0.3	8.34		0.07		7.8	-	23.8	Perabeles, Asturias	2025-05-21
Dorcus parallelipipedus (Linnaeus, 1758)	Lucanidae	0.319	4596.7	0.42	1.87	-	3.09		50		26.3	Puerto de la Colladiella, Asturias	2023-09-07
Dorcus parallelipipedus (Linnaeus, 1758)	Lucanidae	0.308	3242.5	0.41	1.79	-	1.05		72.3	+	26.2	Puerto de la Colladiella, Asturias	2023-09-07
Dorcus parallelipipedus (Linnaeus, 1758)	Lucanidae	0.702	5947.75	0.53	1.9		2.42	+	31		25.3	Tarna, Asturias	2023-08-02
Lucanus cervus Linnaeus, 1758	Lucanidae	2.3508	31282.1	0.66	1.62		0.43		40.1		22.8	Ciaño, Asturias	2023-05-26
Lucanus cervus Linnaeus, 1758	Lucanidae	2.86295	51067.5	0.7	2.37		0.09		55		22.2	Ciaño, Asturias	2023-06-14
Lucanus cervus Linnaeus, 1758	Lucanidae	2.06657	25472.2	0.61	1.11		0.48		49		25.7	Perabeles, Asturias	2023-07-04
Lucanus cervus Linnaeus, 1758	Lucanidae	2.491	24833.6	0.87	1		0.13		90.5	+	26.5	Perabeles, Asturias	2024-05-23
Lucanus cervus Linnaeus, 1758	Lucanidae	2.569	27533.8	0.79	1.22		0.64		44.5		26.9	Perabeles, Asturias	2024-07-10
Amphimallon solstitiale (Linnaeus, 1758)	Melolonthidae	0.297	3327.68	0.14	10.75		8.35	+	3.5		30.6	Perabeles, Asturias	2024-04-21
Amphimallon solstitiale (Linnaeus, 1758)	Melolonthidae	0.243	2713.7	0.27	9.89		8.67	+	3.3	-	26	Perabeles, Asturias	2024-04-21
Amphimallon solstitiale (Linnaeus, 1758)	Melolonthidae	0.192	2182.42	0.09	15.83	+	10.23	+	2.8		24	Perabeles, Asturias	2024-04-30
Amphimallon solstitiale (Linnaeus, 1758)	Melolonthidae	0.245	2610.32	0.09	13.41	+	8.1	+	6		18.97	Perabeles, Asturias	2024-05-12
Amphimallon solstitiale (Linnaeus, 1758)	Melolonthidae	0.258	2847.11	0.13	12.53	+	2.69		5.5		19.33	Perabeles, Asturias	2024-05-12
Amphimallon solstitiale (Linnaeus, 1758)	Melolonthidae	0.228	2055.3	0.09	13.68	+	2.64		3		26.1	Perabeles, Asturias	2025-05-09
Melolontha melolontha (Linnaeus, 1758)	Melolonthidae	0.894834	9769.18	0.21	5.23		5.27	+	6.3		27.1	Perabeles, Asturias	2023-06-06
Melolontha melolontha (Linnaeus, 1758)	Melolonthidae	0.711	8315.59	0.19	6.21		5.14	+	5.3		25.4	Perabeles, Asturias	2024-05-08
Melolontha melolontha (Linnaeus, 1758)	Melolonthidae	0.669	8412.41	0.23	2.99		4.35	+	6		26.4	Perabeles, Asturias	2024-05-08
Melolontha melolontha (Linnaeus, 1758)	Melolonthidae	1.11232	11224	0.25	5.65		4.01	+	5.6		24.4	Perabeles, Asturias	2024-05-13
Melolontha melolontha (Linnaeus, 1758)	Melolonthidae	0.779	8929.57	0.33	6.69		6.99	+	6.8		24.1	Perabeles, Asturias	2025-04-30
Melolontha melolontha (Linnaeus, 1758)	Melolonthidae	0.694	12283	0.19	7.86		4.99	+	5		18.47	Perabeles, Asturias	2025-05-11
Pyrochroa coccinea (Linnaeus, 1761)	Pyrochroidae	0.238595	1566.18	0.37	3.15		0.51		28.2		24.5	Mieres, Asturias	2023-06-24
Bubas bison Linnaeus, 1767	Scarabaeidae	0.315701	2530.01	0.23	5.66		0.12	-	16.8		25.5625	P.N. Doñana, Huelva	2024-07-06
Bubas bubalus (Olivier, 1811)	Scarabaeidae	0.665201	6898.76	0.36	4.48		0.04		33		24.961	Bohoyo, Ávila	2024-06-25
Bubas bubalus (Olivier, 1811)	Scarabaeidae	0.296	4662.12	0.26	11.51		0.01	-	9.5		25.5	Bohoyo, Ávila	2024-06-25
Bubas bubalus (Olivier, 1811)	Scarabaeidae	0.386	6999.61	0.38	7.09		0.15	-	43.5		26	Bohoyo, Ávila	2024-06-25
Bubas bubalus (Olivier, 1811)	Scarabaeidae	0.363	5382.03	0.28	7.18		0.53	-	42.5		25.6	Bohoyo, Ávila	2024-06-25
Bubas bubalus (Olivier, 1811)	Scarabaeidae	0.637422	6551.52	0.34	1.78		0.02		36.9		26.5	Los Yebenes, Toledo	2021-04-12
Bubas bubalus (Olivier, 1811)	Scarabaeidae	0.522713	5117.66	0.3	2.32		0.01		70.5	+	26.7	Los Yebenes, Toledo	2021-04-12
Copris lunaris (Linnaeus, 1758)	Scarabaeidae	0.885	8751.62	0.36	6.36		0.82		11		20.05	Perabeles, Asturias	2024-05-13
Copris lunaris (Linnaeus, 1758)	Scarabaeidae	0.802	7454.49	0.33	7.69	+	2.33		7		20.4	Perabeles, Asturias	2024-05-13
Copris lunaris (Linnaeus, 1758)	Scarabaeidae	0.695	6281.47	0.36	7.00894		1.0999		11		22.9	Perabeles, Asturias	2025-05-21
Onitis belial Fabricius, 1798	Scarabaeidae	1.077	15533.1	0.37	8.02		4.25	+	5.3		26.9	Bohoyo, Ávila	2024-06-25
Onitis belial Fabricius, 1798	Scarabaeidae	0.596	6515.4	0.3	11.9	+	8.8	+	3.3	-	26.5	Bohoyo, Ávila	2024-06-25
Onitis belial Fabricius, 1798	Scarabaeidae	1.166	12480.6	0.29	5.62		0.77		15		28.4	Bohoyo, Ávila	2024-06-25
Onitis belial Fabricius, 1798	Scarabaeidae	0.902	15225.3	0.32	6.78		1.16		9.75		24.8	Bohoyo, Ávila	2024-06-25
Onitis belial Fabricius, 1798	Scarabaeidae	0.558	10868.7	0.26	19.37	+	9.29	+	2.75		25.1	Bohoyo, Ávila	2024-06-25
Scarabaeus cicatricosus (Lucas, 1846)	Scarabaeidae	1.453	13506.1	0.29	1.45		0.7		27.8		23.1	P.N. Doñana, Huelva	2024-07-06
Scarabaeus cicatricosus (Lucas, 1846)	Scarabaeidae	1.39656	14941.9	0.3	6.47		0.95		8.4		25.4	P.N. Doñana, Huelva	2024-07-06
Scarabaeus cicatricosus (Lucas, 1846)	Scarabaeidae	1.15248	11730.2	0.37	2.23		0.06		21.5		26.1605	P.N. Doñana, Huelva	2024-07-06
Scarabaeus cicatricosus (Lucas, 1846)	Scarabaeidae	1.10773	11166.6	0.28	3.25		0.03		24.3		25.8125	P.N. Doñana, Huelva	2024-07-06
Scarabaeus sacer (Linnaeus, 1758)	Scarabaeidae	1.925	22497.5	0.48	3.86		1.12		11.8		24.5	Garganta de Chilla, Ávila	2024-06-23
Scarabaeus sacer (Linnaeus, 1758)	Scarabaeidae	2.36	29972.9	0.39	7.84	+	0.26		6.8		25.4	Garganta de Chilla, Ávila	2024-06-23
Scarabaeus sacer (Linnaeus, 1758)	Scarabaeidae	2.235	29861.7	0.39	6.86		0.51		5.8		25.8	Garganta de Chilla, Ávila	2024-06-23
Scarabaeus sacer (Linnaeus, 1758)	Scarabaeidae	1.201	18094.9	0.25	5.97		1.44		10.75		23.9	Garganta de Chilla, Ávila	2024-06-23
Scarabaeus sacer (Linnaeus, 1758)	Scarabaeidae	3.123	39004.3	0.61	2.45		3.07		25.3	-	23.2	P.N. Doñana, Huelva	2024-07-06
Scarabaeus sacer (Linnaeus, 1758)	Scarabaeidae	2.953	40434.1	0.59	0.84		4.64	+	49.8		22.9	P.N. Doñana, Huelva	2024-07-06
Scarabaeus sacer (Linnaeus, 1758)	Scarabaeidae	2.996	39666.4	0.52	0.89		1.27		34.3		24	P.N. Doñana, Huelva	2024-07-06
Nicrophorus interruptus (Stephens, 1830)	Silphidae	0.164	1170.31	0.66	4.43		0.11		28.8		31	Perabeles, Asturias	2024-08-24
Akis elegans Charpentier, 1825	Tenebrionidae	0.697	5503.01	1.4	1.96		0.93		17.8	-	23.1	P.N. Doñana, Huelva	2024-07-06
Akis elegans Charpentier, 1825	Tenebrionidae	0.549	5203.59	1.69	1.94		0.17		56.8		21.9	P.N. Doñana, Huelva	2024-07-06
Akis genei Solier, 1837	Tenebrionidae	0.600132	6085.4	0.42	1.12		0.04		78.5	+	25.6	Ontígola, Toledo	2021-04-13
Akis genei Solier, 1837	Tenebrionidae	0.472453	4489.41	0.33	2.47		0.05		21.2		25.4	Ontígola, Toledo	2021-04-13
Akis genei Solier, 1837	Tenebrionidae	0.424	3778.99	0.38	9.3	+	0.6		10.7	-	27.8	Ontígola, Toledo	2024-06-17
Akis genei Solier, 1837	Tenebrionidae	0.499	4042.98	0.52	7.87		0.79		11.6	-	28.5	Ontígola, Toledo	2024-06-17
Akis genei Solier, 1837	Tenebrionidae	0.529	4893.95	0.32	6.44		1.07		23.6		28.4	Ontígola, Toledo	2024-06-17
Akis genei Solier, 1837	Tenebrionidae	0.418	3902.76	0.46	5.01		0.32		18.8		28.8333	Ontígola, Toledo	2024-06-17
Akis genei Solier, 1837	Tenebrionidae	0.548	4745.46	0.47	3.58		0.256667		19.61		29.1333	Ontígola, Toledo	2024-06-17
Blaps hispanica Laporte, 1840	Tenebrionidae	2.669	30238.6	0.85	1.65		0.03		39		22.41	Ontígola, Toledo	2022-06-16
Blaps hispanica Laporte, 1840	Tenebrionidae	1.71537	19566.3	0.92	0.74		0.58		43		22.67	Ontígola, Toledo	2022-06-16
Blaps hispanica Laporte, 1840	Tenebrionidae	2.367	30434	1.27	0.45		0.82		55.8		24.3	Ontígola, Toledo	2023-07-15
Blaps lusitanica Herbst, 1799	Tenebrionidae	2.266	27758	0.92	1.41		0.04		65.5		22.7	La Guardia, Toledo	2024-06-17
Blaps lusitanica Herbst, 1799	Tenebrionidae	0.954	10109	0.55	1.98		0.4		19.8		18.5	Noblejas, Toledo	2024-06-17
Blaps lusitanica Herbst, 1799	Tenebrionidae	2.194	22187.4	0.81	0.94		0.15		63.8		19.9	Tarancón, Cuenca	2024-06-17
Pimelia castellanaPérez Arcas, 1865	Tenebrionidae	0.294	6902.53	0.53	1.48	-	0.45		79.3	+	22.4	Umbrías, Ávila	2024-06-27
Pimelia manchega (Lauffer, 1905)	Tenebrionidae	0.712	4769.42	0.66	3.2		0.54		86.1	+	25.5	Ontígola, Toledo	2023-07-15
Pimelia manchega (Lauffer, 1905)	Tenebrionidae	0.297	2857.01	0.52	9.25	+	0.69		21.6	-	24.6	Ontígola, Toledo	2024-06-17
Pimelia manchega (Lauffer, 1905)	Tenebrionidae	0.357	4198.41	0.43	8		0.71875		13.35	-	24.5	Ontígola, Toledo	2024-06-17
Pimelia manchega (Lauffer, 1905)	Tenebrionidae	0.296	4122.69	0.73	9.42	+	0.865455		11.9	-	24.4	Ontígola, Toledo	2024-06-17
Pimelia manchega (Lauffer, 1905)	Tenebrionidae	0.531	5113.46	0.73	6.7		0.734545		17	-	24.8	Ontígola, Toledo	2024-06-17
Pimelia manchega (Lauffer, 1905)	Tenebrionidae	0.397	4031.45	0.74	8.06	+	0.8		13	-	24.6	Ontígola, Toledo	2024-06-17
Sepidium sp.	Tenebrionidae	0.288263	2187.04	0.35	3.89		0.21		75.4	+	23	El Llagarón (Candás), Asturias	2021-05-12
Sepidium sp.	Tenebrionidae	0.325	2460.07	0.57	5.18		0.26		33.9		24.5	El Llagarón (Candás), Asturias	2021-05-12
Trox perlatus (Goeze, 1777)	Trogidae	0.186437	914.217	0.22	5.12		3.08		15.8		24.175	El Llagarón (Candás), Asturias	2021-05-12
